# Supplementary material for: Galactose to tagatose isomerization at moderate temperatures with high conversion and productivity
Source: Nat Commun. 2019 Oct 7;10:4548. doi: 10.1038/s41467-019-12497-8 (PMC6779876; doi:10.1038/s41467-019-12497-8)
Supplement: Supplementary file 4 — Source Data [file 41467_2019_12497_MOESM4_ESM.xlsx]

## Sheet: Fig. 1a
Substrate	200 mM		400 mM
	Kinitial	Error	Kinitial	Error
GAL-37C	2.19832	0.00244472	9.32678	0.309925
GAL-50C	2.04263	0.0832872	11.1853	0.0192282
ARA-37C	7.98815	0.680033	17.021	0.427753

## Sheet: Fig. 1b
Pure-37C			Pure-50C
Time (h)	Activity	Error	Time (h)	Activity	Error
3	1	0.00311652	0.666667	1	0.378102
6.65	0.785	0.136759	1	0.230369	0.0128855
23.65	0.524718	0.12193	6	0.0585013	0.0827333
34.65	0.203479	0.020361	24	0.0738967	0.0690046
48	0.179144	0.179144	48	0.11662	0.0726785

## Sheet: Fig. 1c
Time ( h)	30 mM Galactose		15 mM Galactose & 15 mM Tagatose		30 mM Tagatose
	Tagatose	Error	Tagatose	Error	Tagatose	Error
0	0.0189983	0.0268677	0.431278	0.032663	0.97856	0.0303202
24	0.0791567	0.0176338	0.396642	0.0446847	0.900127	0.00677518
48	0.0832268	0.020259	0.453372	0.0253806	0.909154	0.018343
72	0.163019	0.0167513	0.394238	0.0168304	0.806204	0.0149552
96	0.213809	0.028554	0.419504	0.0316504	0.765502	0.0203748
120	0.337053	0.0740054	0.348443	0.0188969	0.574199	0.0914845

## Sheet: Fig. 2b
	Tagatose (mM)	Error	Surface detection %	Error
WT	0.021	0.001	2.5	0.05
A1	0.225	0.011	93	0.8
A2	0.051	0.003	97	0.6
A3	0.099	0.005	96	0.6
A4	0.533	0.027	2.8	1.2
A5	0.286	0.014	28	4
A6	0.422	0.021	96	1
Intracellular	0.538	0.027	0.7	0.3

## Sheet: Fig. 2c
WT		A1		A2		A3		A4		A5		A6		Intracellular
Tagatose (mM)	Surface detection %	Tagatose (mM)	Surface detection %	Tagatose (mM)	Surface detection %	Tagatose (mM)	Surface detection %	Tagatose (mM)	Surface detection %	Tagatose (mM)	Surface detection %	Tagatose (mM)	Surface detection %	Tagatose (mM)	Surface detection %
0.0826079	2.5	0.291747	93	0.103333	97	0.13244	96	0.572178	2.8	0.272771	28	0.440644	96	0.581564	0.7
0.00293959	2.45	0.256638	92	0.0373543	96	0.0773376	95	0.575128	0.5	0.328024	23	0.449776	94	0.529705	0.3
0.0013125	2.38	0.126814	91	0.0124361	95.5	0.0880125	94.6	0.452141	3.2	0.25792	33	0.376066	96.5	0.502302	1.1
Pearson Product Moment Correlation
Correlation Coefficient		-0.395
P Value		0.0564
Number of Samples		24

## Sheet: Fig. 3a
PBS-37C			PBS-50C
Time (h)	Activity	Error	Time (h)	Activity	Error
3	1	0.0386133	3	1	0.11808
6.65	1.25014	0.190259	6.65	0.894178	0.159986
23.65	2.35405	0.644701	23.65	0.846158	0.0796247
34.65	1.99376	0.18386	34.65	0.537615	0.0244998
48	1.9086	0.127093	48	0.151962	0.0788749

## Sheet: Fig. 3b
Time ( h)	30 mM Galactose		15 mM Galactose & 15 mM Tagatose		30 mM Tagatose
	Tagatose	Error	Tagatose	Error	Tagatose	Error
0	0	0	0.488624	0.00292064	0.998414	0.0100929
1	0.216485	0.0189492	0.494943	0.0362481	0.870681	0.0432208
3	0.355332	0.0214408	0.490328	0.0985255	0.717493	0.0227582
6	0.426847	0.00937536	0.508294	0.0174237	0.611919	0.00693898
24	0.580939	0.07796	0.604287	0.06207	0.612585	0.0679684

## Sheet: Fig. 3c
	WT		Intracellular		Lysate
SppIP (ng/mL)	Tagatose (mM)	Error	Tagatose (mM)	Error	Tagatose (mM)	Error
0	0.0731163	0.0502608	0.0757057	0.00882473
1	0.172572	0.057464	0.109611	0.00451791
5	0.182927	0.0728493	1.30042	0.044081	5.6103	0.625818
10	0.2052	0.0766077	1.26283	0.0191601
25	0.197249	0.0656862	1.26818	0.0603583	5.48669	0.722048
50	0.135988	0.0447611	1.22776	0.0550634

## Sheet: Fig. 4
	PBS-37C		SDS-37C		PBS-50C		SDS-50C			Pure-37C		Pure-50C
Time (h)	Tagatose (mM)	Error	Tagatose (mM)	Error	Tagatose (mM)	Error	Tagatose (mM)	Error	Time (h)	Tagatose (mM)	Error	Tagatose (mM)	Error
0	0	0	0	0	0	0	0	0	0	0	0	0	0
0.0833333	1.48187	0.202122	3.90949	0.400538	1.51675	0.100115	4.41546	0.328782	0.0333333	0	0	2.80623	0.231557
0.333333	1.9398	0.223438	9.93809	0.799413	2.7224	0.771799	13.5467	1.4314	0.0666667	2.17995	0.213372	2.85498	0.112885
0.666667	3.8396	0.277873	17.4287	0.233998	7.63632	1.35638	19.8643	0.285027	0.1	2.54917	0.1453	2.83188	0.317152
1	4.49242	0.208727	17.7643	0.203254	9.10079	0.658701	23.8217	1.00056	0.166667	2.73956	0.0587697	4.59431	0.457937
1.5	5.35254	0.40875	20.4644	0.963371	17.315	3.49997	30.5055	1.85085	0.2	2.9098	0.207513	3.87308	0.260143
2	9.54605	0.619438	29.8658	0.540114	26.4787	1.01516	36.7572	0.792989	0.233333	3.62358	0.206131	4.22726	0.280009
4	13.4038	0.522584	33.709	2.46838	29.8786	2.27193	45.8107	1.27053	0.3	4.18179	0.251939	6.09072	0.300044
6	22.2643	0.923019	48.0816	0.274044	46.2951	0.920288	59.2063	2.13758	0.333333	4.01167	0.636711	5.63882	0.547668
24	44.1081	0.236991	69.9172	0.786914	72.844	1.2047	75.9066	3.81252	0.666667	3.86083	0.101066	6.75281	0.400578
48	47.3186	1.99931	78.94	4.17973	82.7094	4.79115	85.4953	5.37617	6	12.7954	0.502012	7.94593	0.894813
									24	28.437	2.16499	13.0407	0.60858
									48	39.4153	0.848968	16.0969	1.36399

## Sheet: Suppl. Fig. 1
		Enzyme Activity	Surface Detection %
Intrracellular	PBS	1	1
	SDS	3.42857	1
Surface Display	PBS	1	98
	SDS	4.08333	2

[truncated: 8 more sheets: Suppl Fig. 2, Suppl Fig. 3, Suppl Fig. 4, Suppl Fig. 5a, Suppl Fig. 5b, Suppl Fig. 6, Suppl Fig. 7, Suppl Fig. 8]
